# Supplementary material for: Case Report: A Novel ABCC8 Variant in a Chinese Pedigree of Maturity-Onset Diabetes of the Young
Source: Front Endocrinol (Lausanne). 2021 Dec 23;12:758723. doi: 10.3389/fendo.2021.758723 (PMC8734027; doi:10.3389/fendo.2021.758723)
Supplement: Supplementary file 1 [file Table_1.xlsx]

## Sheet: 207
Symbol	NCBI Reference Sequence
ABCA3	NM_001089.2
ABCC6	NM_001171.5
ABCC8	NM_000352.3
ACADVL	NM_000018.2
AGPAT2	NM_006412.3
AIP	NM_003977.2
AIRE	NM_000383.2
AKR1B1	NM_001628.2
AKT2	NM_001626.3
ALMS1	NM_015120.4
AMACR	NM_001167595.1
APOC2	NM_000483.3
APOE	NM_000041.2
APP	NM_000484.3
APPL1	NM_012096.2
AR	NM_000044.2
ARL6	NM_032146.3
ARMC5	NM_001105247.1
ARNT2	NM_014862.3
AVP	NM_000490.4
AVPR2	NM_001146151.1
BAZ1B	NM_032408.3
BBS1	NM_024649.4
BBS10	NM_024685.3
BBS2	NM_031885.3
BBS4	NM_033028.3
BEST1	NM_001139443.1
BLK	NM_001715.2
BLM	NM_000057.2
BSCL2	NM_001122955.2
CASR	NM_001178065.1
CAT	NM_001752.3
CAV1	NM_001753.4
CAVIN1	NM_012232.5
CBLB	NM_170662.3
CBS	NM_000071.2
CDH23	NM_022124.5
CDKN1C	NM_000076.2
CEL	NM_001807.3
CEP19	NM_032898.3
CFTR	NM_000492.3
CIDEC	NM_022094.2
CISD2	NM_001008388.4
CNBP	NM_001127192.1
CP	NM_000096.3
CPA1	NM_001868.2
CST3	NM_000099.2
CTC1	NM_025099.5
CTNS	NM_001031681.2
CYP19A1	NM_000103.3
DCAF17	NM_001164821.1
DHDDS	NM_024887.2
DKC1	NM_001363.3
DNAJC21	NM_194283.3
DNAJC3	NM_006260.4
DYRK1B	NM_004714.1
EDA	NM_001399.4
EDA2R	NM_021783.2
EFL1	NM_024580.5
EIF2AK3	NM_004836.5
EIF2S3	NM_001415.3
ELN	NM_000501.2
FBN1	NM_000138.4
FGFR1	NM_001174067.1
FOXC2	NM_005251.2
FOXP3	NM_014009.3
FUZ	NM_001171937.1
FXN	NM_000144.4
GAA	NM_000152.3
GATA3	NM_001002295.1
GATA4	NM_002052.3
GATA6	NM_005257.3
GCK	NM_033507.1
GH1	NM_000515.3
GJA1	NM_000165.3
GJB3	NM_001005752.1
GJB4	NM_153212.2
GLIS3	NM_001042413.1
GLP1R	NM_002062.3
GLRX5	NM_016417.2
GLUD1	NM_005271.3
GNAS	NM_016592.2
GPIHBP1	NM_178172.3
GPR101	NM_054021.1
HADH	NM_001184705.2
HAMP	NM_021175.2
HBB	NM_000518.4
HERC2	NM_004667.4
HESX1	NM_003865.2
HFE	NM_000410.3
HFE2	NM_213653.3
HGSNAT	NM_152419.2
HNF1A	NM_000545.5
HNF1B	NM_000458.2
HNF4A	NM_000457.3
HTR1A	NM_000524.2
IER3IP1	NM_016097.3
IFT140	NM_014714.3
IFT172	NM_015662.1
IL2RA	NM_000417.2
IMPG2	NM_016247.2
INS	NM_000207.2
INSR	NM_000208.2
IRS1	NM_005544.2
ISL1	NM_002202.2
KCNJ11	NM_000525.3
KCTD1	NM_001142730.1
KDSR	NM_002035.2
KLF11	NM_003597.4
KRT17	NM_000422.2
LCAT	NM_000229.1
LDLR	NM_000527.3
LEMD3	NM_014319.4
LEP	NM_000230.2
LEPR	NM_002303.4
LIG4	NM_001098268.1
LIPE	NM_005357.2
LMF1	NM_022773.2
LMNA	NM_170707.2
MAGEL2	NM_019066.4
MAPK8IP1	NM_005456.2
MC4R	NM_005912.2
MKKS	NM_018848.2
MKRN3	NM_005664.3
MNX1	NM_005515.3
NDN	NM_002487.2
NEUROD1	NM_002500.2
NEUROG3	NM_020999.3
NKX2-5	NM_004387.3
NOTCH3	NM_000435.2
NSMCE2	NM_173685.2
OTX2	NM_021728.2
PARN	NM_002582.2
PASK	NM_015148.2
PAX4	NM_006193.2
PCBD1	NM_000281.2
PCNT	NM_006031.5
PDE11A	NM_016953.3
PDE4D	NM_001104631.1
PDE8B	NM_003719.3
PDX1	NM_000209.3
PEX1	NM_000466.2
PEX6	NM_000287.3
PIK3R1	NM_181523.1
PLAGL1	NM_001080951.1
PLCD1	NM_006225.3
PLIN1	NM_001145311.1
PNPLA2	NM_020376.3
PNPLA6	NM_001166111.1
POC1A	NM_015426.4
POMGNT1	NM_017739.3
PPARG	NM_015869.4
PPP1R3A	NM_002711.3
PRKACA	NM_002730.3
PRKAR1A	NM_002734.3
PROK2	NM_001126128.1
PROKR2	NM_144773.2
PRPS1	NM_002764.3
PRSS1	NM_002769.3
PSTPIP1	NM_003978.3
PTF1A	NM_178161.2
RDH12	NM_152443.2
RFX6	NM_173560.2
RTEL1	NM_032957.3
SAMHD1	NM_015474.3
SARS2	NM_001145901.1
SBDS	NM_016038.2
SDCCAG8	NM_006642.2
SLC16A2	NM_006517.3
SLC19A2	NM_006996.2
SLC29A3	NM_018344.5
SLC2A10	NM_030777.3
SLC2A2	NM_000340.1
SLC2A4	NM_001042.2
SLC40A1	NM_014585.5
SMAD3	NM_005902.3
SMAD4	NM_005359.5
SNRPN	NM_003097.3
SOX2	NM_003106.2
SOX3	NM_005634.2
SPINK1	NM_003122.3
STAT1	NM_007315.3
STAT3	NM_139276.2
TBC1D4	NM_014832.2
TCF4	NM_001083962.1
TERC	NR_001566.1
TERT	NM_198253.2
TFR2	NM_003227.3
TINF2	NM_001099274.1
TP53	NM_000546.4
TTC7A	NM_020458.2
TTC8	NM_144596.2
TTPA	NM_000370.3
TUB	NM_003320.4
TWNK	NM_021830.4
UBR1	NM_174916.2
USB1	NM_024598.2
USP8	NM_001128610.1
VANGL1	NM_001172412.1
WDR62	NM_001083961.1
WFS1	NM_001145853.1
WRAP53	NM_001143990.1
WRN	NM_000553.4
XRCC4	NM_022406.2
ZFP57	NM_001109809.2
ZMPSTE24	NM_005857.3
