# Supplementary material for: Case Report: A Novel ABCC8 Variant in a Chinese Pedigree of Maturity-Onset Diabetes of the Young
Source: Front Endocrinol (Lausanne). 2021 Dec 23;12:758723. doi: 10.3389/fendo.2021.758723 (PMC8734027; doi:10.3389/fendo.2021.758723)
Supplement: Supplementary file 2 [file Table_2.xlsx]

## Sheet: Sheet1
Supplementary Table2. Clinical characteristics of MODY patients with ABCC8 mutations by literature review
Pathogenic variants	Nucleotide level	Sex	Inheritance	Onset of diabetes	Fasting blood glucose	HbA1c%	Birth weight	BMI(kg/m)	Therapy	Reference
p.Glu100Lys	c.298 G>A	Male	Maternal	42	NA	NA	3370	25	Tolbutamide, etferain, levea 5	P. Bowman 2012
p.Val222Met	c.664 G>A	Female	Maternal	15	NA	NA	NA	27.3	Insulin	P. Bowman 2012
p.Gly214Arg	c.640 G>A	NA	Unknown	NA	NA	NA	NA	NA	NA	P. Bowman 2012
p.Gln485Arg	c.1454 A>G	Female	Unknown	13	NA	NA	NA	26.6	Clibenclaide	P. Bowman 2012
p.Asn1245Asp	c.3733 A>G	Male	Paternal	14	NA	NA	3690	30	Iasulin	P. Bowman 2012
p.Arg1380His	c.4139 G>A	Female	Paternal	11	NA	NA	NA	18	Repaglinide	P. Bowman 2012
		Male	Unknown	19	NA	NA	NA	19.3	Gliclanide	P. Bowman 2012
p.Val1523Leu	c.4567 G>C	Male	Unknown	36	NA	NA	NA	26.5	Gliclanide	P. Bowman 2012
p.Val84lle	NA	Male	Maternal	12	6.1~6.4	NA	2350	18.1	NA	Gonsorcikova L 2011
p.Ala1366Thra	c.4096G>A	Female	Unknown	25	NA	NA	NA	29.9	Sulfoaylurea, setforain	Stefan Johansson 2012
p.Arg74Gln	NA	Female	Maternal	9	9.7	NA	2800	23.6	Aetfornin	Soo Heon Kwak 2016
p.His103Tyr	NA	NA	NA	NA	NA	NA	NA	NA	NA	Soo Heon Kwak 2016
p.Ala1457Thr	NA	Male	Maternal	27	24	NA	NA	25	Gliclaxide, SCLT2 inhibitors 9	Alla K. Ovsyannikova 2016
p.Arg620Cys	c.1858 G>A	Female	Unknown	24	NA	NA	NA	NA	Sulfonylere, metfornin	Mahesh Doddabelavangala Mruthyunjaya 2015
p.Cys418Arg	c.1252T>C	Female	Unknown	13	17.8	12	NA	30.3	Atformin	Taha R. Özdemir 2018
p. Ser1500Arg	c4500C>A	Female	Paternal	10	16.1	9.8	NA	20.5	Insulin	R Artuso 2015
p.Asn781Ser	NA	NA	NA	NA	NA	NA	NA	NA	NA	Viswanathan Mohan 2018
p.Gly1009Ser	NA	NA	NA	NA	NA	NA	NA	NA	NA	Viswanathan Mohan 2018
p.Ala1473Thr	NA	NA	NA	NA	NA	NA	NA	NA	NA	Viswanathan Mohan 2018
p.Glu971Val	NA	NA	NA	NA	NA	NA	NA	NA	NA	Viswanathan Mohan 2018
p.Lys1023Gln	NA	NA	NA	NA	NA	NA	NA	NA	NA	Viswanathan Mohan 2018
p.Ala1536Thra	c.4606G>A	Male	unkown	10	8.25	9.4	NA	25.46	NA	Hamza Dallali2019
p.Phe793Serfs	c.2376deI	Male	Paternal	32	22.7	7.9	NA	25.26	OAD	Hamza Dallali2019
	c.4608+4A>G	NA	Maternal	NA	NA	NA	NA	NA	Iasulin	Hamza Dallali2019
p.Ala355Thr	c.1063G>A	Female	unkown	24	11.7	6.9	2800	26	NA	Elizabeth B Tatsi 2020
p.Ala355Thr	c.1063G>A	Male	unkown	42	9.4	NA	NA	NA	NA	Elizabeth B Tatsi 2020
p.Glu1206Lys	c.3616G>A	Male	Maternal	24	20.3	11.9	4100	24	NA	Elizabeth B Tatsi 2020
p.Arg1353His	c.4058G>A	Male	Maternal	17.9	14	9.9	3600	23.5	NA	Elizabeth B Tatsi 2020
p.Ser1386Phe	c.4154C>T	Male	Paternal	33	17.8	10.6	3050	27.7	NA	Elizabeth B Tatsi 2020
p.Met1514Thr	c.4541T>C	Female	Paternal	11.5	5.7	6.8	3810	NA	NA	Elizabeth B Tatsi 2020
p.The1515Met	c.C4544T	Male	Maternal	12	17.1	13	NA	23.39	Basal (glargine) insulin and Recombinant human insulin	Leweihua Lin 2020
p.A1366T	c.4096G>A	Female	NA	24	NA	9	NA	30.1	Insulin, Oral Hypoglycemic agents	Stefan Johansson2012
p.Gly833Ser	c.2497 G>A/	Female	NA	25	30.8	12.2	NA	NA	Insulatard	F. Reilly 2020
p.Gln834Lys	c.2499_2500 delinsAA/	Male	NA	18	25.3	13.7	NA	NA	Detemir and Insuman	F. Reilly 2020
*NA: Not applicable
